# Supplementary material for: Garden centre customer attitudes to pollinators and pollinator-friendly planting
Source: PeerJ. 2019 Jun 7;7:e7088. doi: 10.7717/peerj.7088 (PMC6557251; doi:10.7717/peerj.7088)
Supplement: Dataset S1 — Questionnaire raw data with customer responses to survey questions 1-18. Positive responses are indicated by a ’1’. [file peerj-07-7088-s002.csv]

Date	Researcher	Customer	Centre	Chain	Gender	Age	1a	1b	1c	1d	1e	1f	2a	2b	2c	3a	3b	3c	4a	4b	4c	4d	5a	5b	5c	5d	6a	6b	6c	6d	6e	6f	6g	7a	7b	7c	8a	8b	9a	9b	9c	10a	10b	10c	10d	10e	10f	11a	11b
07/08/2018	VW	DX	Notcutts	Chain	F	e	0	0	0	0	1	0	0	1	0	1	0	0	1	0	1	0	1	0	1	0	1	0	0	0	1	1	0	1	0	0	1	0	1	0	0	0	0	1	0	0	0	1	0
07/08/2018	VW	DXY	Notcutts	Chain	F	d	0	0	0	1	0	0	0	1	0	1	0	0	1	0	0	0	0	0	1	0	1	1	0	0	1	1	1	1	0	0	1	0	1	0	0	0	0	1	0	0	0	1	0
07/08/2018	VW	D1	Notcutts	Chain	F	d	0	0	0	1	0	0	0	1	0	1	0	0	1	1	0	0	1	0	0	0	0	0	1	1	0	0	1	1	0	0	1	0	1	0	0	1	1	1	1	1	0	1	0
07/08/2018	VW	D2	Notcutts	Chain	F	d	0	0	0	1	0	0	0	1	0	1	0	0	0	0	0	1	1	0	0	0	1	1	0	1	0	0	0	1	0	0	1	0	1	0	0	0	1	1	0	0	0	1	0
07/08/2018	VW	D4	Notcutts	Chain	F	d	0	0	0	1	0	0	0	1	0	1	0	0	0	1	0	0	0	0	1	0	1	0	0	1	0	0	1	1	0	0	1	0	1	0	0	1	1	1	1	0	0	1	0
07/08/2018	VW	D6	Notcutts	Chain	F	d	0	0	0	1	0	0	0	1	0	1	0	0	0	1	0	0	1	0	0	0	1	0	0	1	0	0	1	1	0	0	1	0	1	0	0	0	0	1	0	0	0	1	0
07/08/2018	VW	D7	Notcutts	Chain	M	e	0	0	0	0	1	0	1	0	0	1	0	0	0	0	0	1	1	0	0	0	1	0	0	0	1	0	1	1	0	0	1	0	1	0	0	0	1	1	0	1	0	1	0
07/08/2018	VW	D8	Notcutts	Chain	F	f	0	0	0	0	0	1	0	1	0	1	0	0	1	0	1	1	1	0	1	0	0	1	0	1	0	1	0	1	0	0	1	0	0	0	1	0	1	0	1	0	0	1	0
07/08/2018	VW	D10	Notcutts	Chain	F	f	0	0	0	0	0	1	0	1	0	1	0	0	1	0	0	0	1	0	0	0	0	1	0	1	1	0	0	1	0	0	1	0	1	0	0	0	1	1	0	1	0	1	0
07/08/2018	VW	D3	Notcutts	Chain	M	f	0	0	0	0	0	1	1	0	0	1	0	0	1	0	0	0	1	0	0	0	1	0	1	1	0	0	0	1	0	0	1	0	1	0	0	0	0	1	1	0	0	1	0
07/08/2018	KA	DK4	Notcutts	Chain	F	c	0	0	1	0	0	0	0	1	0	1	0	0	1	0	1	0	0	0	1	0	0	1	1	0	1	0	0	1	0	0	1	0	1	0	0	1	1	0	0	0	0	1	0
07/08/2018	KA	DK3	Notcutts	Chain	F	b	0	1	0	0	0	0	0	1	0	1	0	0	0	0	0	1	1	0	0	0	0	1	1	0	0	0	1	1	0	0	0	1	1	0	0	0	1	0	1	0	0	1	0
07/08/2018	KA	DK1	Notcutts	Chain	F	a	1	0	0	0	0	0	0	1	0	1	0	0	0	0	0	1	0	1	0	0	0	1	1	0	0	1	0	1	0	0	1	0	1	0	0	0	1	0	1	0	0	1	0
07/08/2018	KA	DK2	Notcutts	Chain	M	b	0	1	0	0	0	0	1	0	0	1	0	0	1	1	0	1	1	0	0	0	1	1	1	0	0	0	0	1	0	0	0	1	1	0	0	0	0	1	0	0	0	1	0
07/08/2018	KA	DK5	Notcutts	Chain	F	e	0	0	0	0	1	0	0	1	0	1	0	0	1	0	0	0	1	1	0	0	1	1	0	1	0	0	0	1	0	0	1	0	1	0	0	0	1	1	1	0	0	1	0
07/08/2018	KA	DK6	Notcutts	Chain	F	f	0	0	0	0	0	1	0	1	0	1	0	0	0	0	0	1	1	0	0	0	1	1	0	1	0	0	0	1	0	0	1	0	1	0	0	0	1	1	1	1	0	1	0
07/08/2018	KA	DK7	Notcutts	Chain	F	e	0	0	0	0	1	0	0	1	0	1	0	0	0	0	0	1	1	0	0	0	1	0	0	1	1	0	0	1	0	0	1	0	1	0	0	0	0	1	0	1	0	1	0
08/08/2018	VW	D22	Notcutts	Chain	F	d	0	0	0	1	0	0	0	1	0	1	0	0	1	0	0	0	1	0	0	0	1	1	1	0	0	0	0	1	0	0	1	0	1	0	0	1	1	0	0	1	0	1	0
08/08/2018	VW	D20	Notcutts	Chain	F	f	0	0	0	0	0	1	0	1	0	1	0	0	1	1	0	1	1	0	0	0	0	0	1	1	1	0	0	1	0	0	1	0	1	0	0	0	1	1	0	0	0	1	0
08/08/2018	VW	D21	Notcutts	Chain	F	e	0	0	0	0	1	0	0	1	0	1	0	0	0	0	0	1	1	0	0	0	0	1	1	0	0	1	0	1	0	0	1	0	1	0	0	0	1	1	1	1	0	1	0
08/08/2018	VW	D18	Notcutts	Chain	F	d	0	0	0	1	0	0	0	1	0	1	0	0	1	1	0	1	1	0	0	0	1	0	0	1	1	0	0	1	0	0	1	0	1	0	0	1	0	1	1	1	0	1	0
08/08/2018	VW	D14	Notcutts	Chain	F	f	0	0	0	0	0	1	0	1	0	1	0	0	0	1	0	0	1	0	0	0	1	0	0	0	1	0	1	1	0	0	1	0	1	0	0	0	0	1	1	0	0	1	0
08/08/2018	VW	D12	Notcutts	Chain	F	e	0	0	0	0	1	0	0	1	0	1	0	0	0	0	0	1	1	0	0	0	0	1	1	0	0	0	1	1	0	0	1	0	1	0	0	0	0	1	1	1	0	1	0
08/08/2018	VW	D13	Notcutts	Chain	F	f	0	0	0	0	0	1	0	1	0	1	0	0	1	0	0	0	0	0	1	0	1	1	0	1	0	0	0	1	0	0	1	0	1	0	0	0	1	1	1	0	0	1	0
08/08/2018	VW	D9	Notcutts	Chain	F	e	0	0	0	0	1	0	0	1	0	1	0	0	1	0	0	0	1	0	0	0	0	1	0	1	0	0	0	1	0	0	1	0	1	0	0	0	0	1	0	0	0	1	0
08/08/2018	VW	D16	Notcutts	Chain	F	f	0	0	0	0	0	1	0	1	0	1	0	0	0	0	0	1	1	0	0	0	1	1	0	1	0	0	0	1	0	0	1	0	1	0	0	1	1	1	1	0	0	1	0
08/08/2018	VW	D17	Notcutts	Chain	M	e	0	0	0	0	1	0	1	0	0	1	0	0	1	1	0	0	1	0	0	0	0	1	0	0	1	0	1	1	0	0	1	0	1	0	0	0	1	1	0	0	0	1	0
08/08/2018	VW	D11	Notcutts	Chain	F	f	0	0	0	0	0	1	0	1	0	1	0	0	1	1	0	1	1	0	1	0	1	1	0	0	0	0	1	1	0	0	1	0	1	0	0	0	1	1	0	0	0	1	0
08/08/2018	VW	D24	Notcutts	Chain	F	f	0	0	0	0	0	1	0	1	0	1	0	0	1	0	0	1	1	0	0	0	1	1	0	1	0	0	0	1	0	0	1	0	1	0	0	1	0	1	1	0	0	1	0
08/08/2018	VW	D23	Notcutts	Chain	M	b	0	1	0	0	0	0	1	0	0	1	0	0	1	0	0	0	0	1	0	0	1	1	0	1	0	0	0	1	0	0	1	0	1	0	0	1	1	1	1	1	0	1	0
15/08/2018	TG	HT10	Hillier	Chain	F	f	0	0	0	0	0	1	0	1	0	1	0	0	0	0	0	1	1	0	0	1	0	1	0	0	0	1	1	1	0	0	1	0	1	0	0	1	0	0	1	0	0	1	0
15/08/2018	TG	HT11	Hillier	Chain	F	f	0	0	0	0	0	1	0	1	0	1	0	0	1	0	0	0	0	0	1	0	0	1	0	1	0	1	0	1	0	0	1	0	1	0	0	1	0	0	0	0	0	1	0
15/08/2018	TG	HT12	Hillier	Chain	F	e	0	0	0	0	1	0	0	1	0	1	0	0	0	1	0	0	0	0	1	0	0	0	0	1	0	0	0	1	0	0	1	0	1	0	0	0	0	1	1	1	0	1	0
15/08/2018	TG	HT13	Hillier	Chain	M	d	0	0	0	1	0	0	1	0	0	1	0	0	1	0	0	0	0	0	1	0	1	1	0	0	0	0	1	1	0	0	1	0	1	0	0	0	0	1	1	0	0	1	0
15/08/2018	TG	HT14	Hillier	Chain	M	f	0	0	0	0	0	1	1	0	0	0	1	0	0	1	0	1	1	0	0	0	0	1	0	0	1	1	0	1	0	0	1	0	1	0	0	0	0	0	1	0	0	1	0
15/08/2018	TG	HT15	Hillier	Chain	F	f	0	0	0	0	0	1	0	1	0	1	0	0	1	0	0	0	1	0	0	0	0	1	1	0	0	0	1	1	0	0	0	1	1	0	0	1	0	1	0	0	0	1	0
15/08/2018	TG	HT1	Hillier	Chain	F	f	0	0	0	0	0	1	0	1	0	1	0	0	0	0	0	1	0	0	1	0	1	0	0	0	1	1	0	1	0	0	1	0	1	0	0	0	1	0	1	1	0	1	0
15/08/2018	TG	HT2	Hillier	Chain	M	f	0	0	0	0	0	1	1	0	0	1	0	0	1	0	0	0	0	0	0	1	0	1	0	0	0	0	0	0	1	0	0	1	0	1	0	0	0	0	1	1	0	0	1
15/08/2018	TG	HT3	Hillier	Chain	F	f	0	0	0	0	0	1	0	1	0	1	0	0	0	0	0	1	0	0	1	0	0	1	0	1	1	0	0	1	0	0	1	0	1	0	0	0	0	1	0	0	0	1	0
15/08/2018	TG	HT5	Hillier	Chain	F	f	0	0	0	0	0	1	0	1	0	1	0	0	1	1	0	0	1	0	0	0	0	1	0	0	0	0	1	1	0	0	1	0	1	0	0	0	1	1	0	0	0	1	0
15/08/2018	TG	HT4	Hillier	Chain	F	f	0	0	0	0	0	1	0	1	0	1	0	0	1	1	0	0	1	0	0	0	0	0	0	1	1	0	1	1	0	0	1	0	1	0	0	0	1	1	1	1	0	1	0
15/08/2018	TG	HT6	Hillier	Chain	F	e	0	0	0	0	1	0	0	1	0	1	0	0	1	0	0	1	1	1	0	0	0	0	0	1	0	0	1	1	0	0	1	0	1	0	0	0	1	1	1	0	0	1	0
15/08/2018	TG	HT7	Hillier	Chain	F	e	0	0	0	0	1	0	0	1	0	1	0	0	1	0	0	0	0	0	1	0	1	0	0	0	1	0	1	1	0	0	1	0	1	0	0	1	1	1	1	0	0	1	0
15/08/2018	TG	HT8	Hillier	Chain	M	f	0	0	0	0	0	1	1	0	0	1	0	0	1	0	0	0	1	0	0	0	1	1	0	0	0	0	1	1	0	0	1	0	1	0	0	0	0	1	1	0	0	1	0
15/08/2018	TG	HT9	Hillier	Chain	F	e	0	0	0	0	1	0	0	1	0	1	0	0	0	1	0	0	1	0	0	0	1	1	0	0	0	0	1	1	0	0	1	0	1	0	0	0	1	1	1	1	0	1	0
15/08/2018	VW	H15	Hillier	Chain	M	f	0	0	0	0	0	1	1	0	0	1	0	0	0	0	0	1	0	0	1	0	0	0	0	0	1	0	0	1	0	0	1	0	1	0	0	0	1	0	0	0	0	1	0
15/08/2018	VW	H14	Hillier	Chain	F	f	0	0	0	0	0	1	0	1	0	1	0	0	1	0	0	1	0	0	1	0	1	0	0	1	0	0	1	1	0	0	1	0	1	0	0	0	1	1	1	0	0	1	0
15/08/2018	VW	H11	Hillier	Chain	M	f	0	0	0	0	0	1	1	0	0	0	1	0	0	0	0	1	0	0	0	1	0	0	0	0	1	0	0	1	0	0	1	0	1	0	0	0	0	0	0	0	1	1	0
15/08/2018	VW	H12	Hillier	Chain	F	f	0	0	0	0	0	1	0	1	0	1	0	0	0	0	0	1	1	0	0	0	0	0	0	0	0	0	1	1	0	0	1	0	1	0	0	1	0	1	0	0	0	1	0
15/08/2018	VW	H6	Hillier	Chain	F	f	0	0	0	0	0	1	0	1	0	1	0	0	1	0	0	1	1	0	0	0	0	1	0	1	0	0	1	1	0	0	1	0	1	0	0	0	1	1	1	0	0	1	0
15/08/2018	VW	H13	Hillier	Chain	F	f	0	0	0	0	0	1	0	1	0	1	0	0	0	0	1	1	1	0	0	0	0	0	1	1	0	0	1	1	0	0	1	0	1	0	0	1	0	1	0	0	0	1	0
15/08/2018	VW	H1	Hillier	Chain	F	f	0	0	0	0	0	1	0	1	0	1	0	0	0	0	0	1	0	0	1	0	0	1	0	1	0	1	0	1	0	0	1	0	1	0	0	0	0	1	0	0	0	1	0
15/08/2018	VW	H3	Hillier	Chain	M	e	0	0	0	0	1	0	1	0	0	1	0	0	0	0	0	1	0	0	1	0	0	1	0	0	0	1	0	0	0	1	0	1	1	0	0	0	0	0	0	0	1	1	0
15/08/2018	VW	H2	Hillier	Chain	F	f	0	0	0	0	0	1	0	1	0	1	0	0	1	0	0	0	1	0	0	0	1	0	0	1	0	1	0	1	0	0	1	0	1	0	0	0	0	1	0	0	0	1	0
15/08/2018	VW	H4	Hillier	Chain	F	c	0	0	1	0	0	0	0	1	0	1	0	0	1	0	0	0	1	0	0	0	1	1	0	0	1	0	0	1	0	0	1	0	1	0	0	0	1	1	1	1	0	1	0
15/08/2018	VW	H5	Hillier	Chain	F	f	0	0	0	0	0	1	0	1	0	1	0	0	1	0	0	1	0	0	1	0	0	0	0	1	0	1	1	1	0	0	1	0	1	0	0	0	1	1	1	0	0	1	0
15/08/2018	VW	H7	Hillier	Chain	F	f	0	0	0	0	0	1	0	1	0	1	0	0	1	1	0	1	0	0	0	1	0	1	0	1	0	0	1	1	0	0	1	0	1	0	0	0	1	1	1	0	0	1	0
15/08/2018	VW	H10	Hillier	Chain	M	f	0	0	0	0	0	1	1	0	0	1	0	0	1	1	1	0	0	0	1	1	0	1	1	0	0	0	0	1	0	0	1	0	0	1	0	0	1	0	0	0	0	1	0
15/08/2018	VW	H8	Hillier	Chain	F	e	0	0	0	0	1	0	0	1	0	1	1	0	1	1	1	1	1	0	0	0	1	1	0	1	0	0	0	1	0	0	1	0	1	0	0	0	1	1	1	1	0	1	0
15/08/2018	VW	H9	Hillier	Chain	F	d	0	0	0	1	0	0	0	1	0	1	0	0	0	0	0	1	1	0	0	0	0	0	1	1	1	0	0	1	0	0	1	0	1	0	0	0	1	0	0	0	0	1	0
07/08/2018	VW	WL17	Wyevale Lewes	Chain	F	f	0	0	0	0	0	1	0	1	0	1	0	0	0	1	0	0	0	1	0	0	1	0	0	0	0	0	1	1	0	0	1	0	1	0	0	0	0	1	1	0	0	1	0
07/08/2018	VW	WL18	Wyevale Lewes	Chain	F	d	0	0	0	1	0	0	0	1	0	1	0	0	0	0	0	1	1	0	0	0	1	1	0	0	0	0	1	1	0	0	1	0	1	0	0	0	1	1	1	0	0	1	0
07/08/2018	VW	WL10	Wyevale Lewes	Chain	F	f	0	0	0	0	0	1	0	1	0	1	0	0	0	0	0	1	1	0	0	0	0	0	1	0	1	1	0	1	0	0	1	0	1	0	0	0	1	0	0	0	0	1	0
07/08/2018	VW	WL9	Wyevale Lewes	Chain	F	f	0	0	0	0	0	1	0	1	0	0	1	0	1	0	0	0	1	0	0	0	1	0	0	0	1	0	1	1	0	0	1	0	1	0	0	0	1	1	1	0	0	1	0
07/08/2018	VW	WL4	Wyevale Lewes	Chain	F	f	0	0	0	0	0	1	0	1	0	0	1	0	0	0	0	1	1	0	0	0	1	1	0	0	0	0	1	1	0	0	1	0	1	0	0	0	0	1	0	0	0	0	1
07/08/2018	VW	WL8	Wyevale Lewes	Chain	F	e	0	0	0	0	1	0	0	1	0	1	0	0	1	0	0	1	0	1	0	0	1	1	0	1	0	0	0	1	0	0	1	0	1	0	0	0	0	1	0	1	0	1	0
07/08/2018	VW	WL11	Wyevale Lewes	Chain	F	e	0	0	0	0	1	0	0	1	0	1	0	0	0	0	0	1	1	0	0	0	1	0	0	1	0	0	1	1	0	0	1	0	1	0	0	0	1	1	1	1	0	1	0
07/08/2018	VW	WL5	Wyevale Lewes	Chain	M	f	0	0	0	0	0	1	1	0	0	1	0	0	0	0	0	1	1	0	0	0	0	1	1	1	0	0	0	1	0	0	1	0	1	0	0	0	0	1	0	1	0	1	0
07/08/2018	VW	WL6.2	Wyevale Lewes	Chain	F	d	0	0	0	1	0	0	0	1	0	1	0	0	0	0	0	1	1	0	0	0	0	1	0	1	0	0	1	1	0	0	1	0	1	0	0	0	0	1	1	1	0	1	0
07/08/2018	VW	WL3	Wyevale Lewes	Chain	F	e	0	0	0	0	1	0	0	1	0	0	1	0	0	0	0	1	1	0	0	0	0	0	0	1	0	0	1	1	0	0	1	0	1	0	0	0	1	0	1	1	0	1	0
07/08/2018	VW	WL7	Wyevale Lewes	Chain	F	f	0	0	0	0	0	1	0	1	0	1	0	0	1	0	0	1	0	0	1	0	0	0	0	1	0	0	0	1	0	0	1	0	1	0	0	0	0	1	1	1	0	1	0
07/08/2018	VW	WLS12	Wyevale Lewes	Chain	F	f	0	0	0	0	0	1	0	1	0	1	0	0	0	0	1	0	1	0	0	0	1	1	0	0	1	0	0	1	0	0	1	0	1	0	0	0	1	1	1	1	0	1	0
07/08/2018	VW	WL1	Wyevale Lewes	Chain	F	e	0	0	0	0	1	0	0	1	0	1	0	0	0	0	1	1	0	1	0	0	0	0	1	0	1	0	1	1	0	0	1	0	1	0	0	1	1	0	1	0	0	1	0
07/08/2018	VW	WL2	Wyevale Lewes	Chain	M	e	0	0	0	0	1	0	1	0	0	1	0	0	0	0	0	1	1	0	0	0	1	0	0	1	0	0	1	1	0	0	1	0	1	0	0	0	1	0	0	0	0	1	0
07/08/2018	TG	WLT3	Wyevale Lewes	Chain	F	e	0	0	0	0	1	0	0	1	0	1	0	0	1	1	1	1	0	1	1	0	1	0	0	1	0	0	1	1	0	0	1	0	1	0	0	0	1	1	1	1	0	1	0
07/08/2018	TG	WLT4	Wyevale Lewes	Chain	M	f	0	0	0	0	0	1	1	0	0	1	0	0	1	0	0	0	1	0	0	0	0	1	0	0	0	1	1	1	0	0	1	0	1	0	0	0	0	0	1	0	0	1	0
07/08/2018	VW	WLT2	Wyevale Lewes	Chain	M	e	0	0	0	0	1	0	1	0	0	1	0	0	0	0	0	1	0	0	1	0	1	1	0	0	0	0	1	1	0	0	1	0	1	0	0	1	1	0	1	0	0	1	0
08/08/2018	TG	WLT1	Wyevale Lewes	Chain	F	c	0	0	1	0	0	0	0	1	0	1	0	0	0	0	0	1	0	0	1	0	1	1	0	1	0	0	0	1	0	0	1	0	1	0	0	0	1	1	1	1	0	1	0
08/08/2018	VW	WL14	Wyevale Lewes	Chain	F	f	0	0	0	0	0	1	0	1	0	1	0	0	0	0	0	1	1	0	0	0	1	1	0	1	0	0	0	1	0	0	1	0	1	0	0	0	1	1	0	0	0	1	0
08/08/2018	VW	WL12	Wyevale Lewes	Chain	F	e	0	0	0	0	1	0	0	1	0	1	0	0	1	0	1	1	1	0	0	0	1	1	0	0	0	1	0	1	0	0	1	0	1	0	0	0	0	1	1	0	0	1	0
08/08/2018	VW	WL13	Wyevale Lewes	Chain	M	f	0	0	0	0	0	1	1	0	0	1	0	0	1	1	0	1	0	1	0	0	0	1	1	1	0	0	0	1	0	0	1	0	1	0	0	0	1	1	0	0	0	1	0
08/08/2018	VW	WL14.2	Wyevale Lewes	Chain	F	f	0	0	0	0	0	1	0	1	0	0	1	0	1	0	0	1	0	0	1	0	1	0	0	1	0	1	0	1	0	0	1	0	1	0	0	0	0	1	0	0	0	1	0
08/08/2018	VW	WL17	Wyevale Lewes	Chain	F	d	0	0	0	1	0	0	0	1	0	1	0	0	0	1	0	0	1	0	0	0	1	0	0	0	1	0	1	1	0	0	1	0	1	0	0	0	1	1	0	0	0	1	0
08/08/2018	VW	WL16	Wyevale Lewes	Chain	M	f	0	0	0	0	0	1	1	0	0	1	0	0	0	0	1	0	0	0	1	0	1	0	0	1	1	0	0	0	0	1	1	0	1	0	0	0	1	1	0	1	0	1	0
08/08/2018	TG	WLT11	Wyevale Lewes	Chain	F	f	0	0	0	0	0	1	0	1	0	1	0	0	1	0	0	0	1	0	0	0	1	1	0	1	0	0	0	1	0	0	1	0	1	0	0	0	1	1	1	0	0	1	0
08/08/2018	TG	WLT6	Wyevale Lewes	Chain	F	f	0	0	0	0	0	1	0	1	0	1	0	0	0	0	0	1	0	1	0	0	0	1	1	1	0	0	0	1	0	0	1	0	1	0	0	0	1	1	1	1	0	1	0
08/08/2018	TG	WLT7	Wyevale Lewes	Chain	F	d	0	0	0	1	0	0	0	1	0	1	0	0	0	0	0	1	1	0	0	0	0	1	0	0	0	0	0	1	0	0	1	0	1	0	0	0	0	0	1	0	0	1	0
08/08/2018	TG	WLT8	Wyevale Lewes	Chain	F	e	0	0	0	0	1	0	0	1	0	1	0	0	1	0	0	0	1	0	0	0	0	1	0	1	1	0	0	1	0	0	1	0	1	0	0	0	1	1	1	1	0	1	0
08/08/2018	TG	WLT9	Wyevale Lewes	Chain	M	f	0	0	0	0	0	1	1	0	0	1	0	0	1	0	0	0	1	0	0	0	1	0	1	1	0	0	0	1	0	0	1	0	1	0	0	0	1	1	1	0	0	1	0
08/08/2018	TG	WLT10	Wyevale Lewes	Chain	F	f	0	0	0	0	0	1	0	1	0	1	0	0	1	0	0	0	1	0	0	0	1	1	0	1	0	0	0	1	0	0	1	0	1	0	0	1	0	1	1	0	0	1	0
13/09/2018	VW	R1	Rushfields	Independent	F	f	0	0	0	0	0	1	0	1	0	1	0	0	1	0	0	0	1	0	0	0	1	0	0	1	0	1	0	1	0	0	1	0	1	0	0	0	1	1	0	1	0	1	0
13/09/2018	VW	R2	Rushfields	Independent	M	f	0	0	0	0	0	1	1	0	0	1	0	0	0	0	1	0	1	0	0	0	0	0	1	1	0	0	1	1	0	0	1	0	1	0	0	0	0	1	1	1	0	1	0
13/09/2018	VW	R3	Rushfields	Independent	F	e	0	0	0	0	1	0	0	1	0	1	0	0	1	1	1	1	1	1	1	0	0	0	1	1	0	0	1	1	0	0	1	0	1	0	0	0	1	1	1	0	0	1	0
13/09/2018	VW	R4	Rushfields	Independent	M	f	0	0	0	0	0	1	1	0	0	1	1	0	1	0	0	0	1	0	0	0	1	0	1	0	1	0	0	1	0	0	1	0	1	0	0	1	1	0	1	0	0	1	0
13/09/2018	VW	R5	Rushfields	Independent	F	f	0	0	0	0	0	1	0	1	0	1	0	0	0	0	0	1	0	0	1	0	0	1	0	0	0	0	0	1	0	0	1	0	1	0	0	0	1	0	1	1	0	1	0
13/09/2018	VW	R6	Rushfields	Independent	M	f	0	0	0	0	0	1	1	0	0	1	0	0	0	1	0	0	1	0	0	0	1	1	0	0	0	1	0	1	0	0	1	0	1	0	0	0	1	1	1	0	0	1	0
13/09/2018	VW	R7	Rushfields	Independent	F	f	0	0	0	0	0	1	0	1	0	1	0	0	0	0	0	1	1	0	0	0	0	1	1	1	0	0	0	1	0	0	1	0	1	0	0	0	0	1	0	1	0	1	0
13/09/2018	VW	R8	Rushfields	Independent	F	d	0	0	0	1	0	0	0	1	0	1	0	0	0	0	0	1	0	0	1	0	1	0	0	1	0	0	1	1	0	0	1	0	1	0	0	0	1	1	0	0	0	1	0
13/09/2018	VW	R9	Rushfields	Independent	F	f	0	0	0	0	0	1	0	1	0	1	0	0	0	0	0	1	1	0	0	0	1	1	0	1	0	0	0	1	0	0	1	0	1	0	0	0	1	1	0	1	0	1	0
13/09/2018	VW	R10	Rushfields	Independent	M	f	0	0	0	0	0	1	1	0	0	1	0	0	1	0	0	0	0	0	1	0	1	0	0	1	0	1	0	1	0	0	1	0	1	0	0	0	1	1	0	1	0	1	0
13/09/2018	VW	R11	Rushfields	Independent	F	f	0	0	0	0	0	1	0	1	0	1	0	0	0	0	0	1	1	0	1	0	0	1	0	0	0	1	1	1	0	0	1	0	1	0	0	0	0	1	0	0	0	1	0
13/09/2018	VW	R12	Rushfields	Independent	F	e	0	0	0	0	1	0	0	1	0	1	0	0	1	0	1	0	1	1	1	1	1	1	1	1	0	0	1	1	0	0	1	0	1	0	0	0	1	1	0	1	0	1	0
13/09/2018	VW	R13	Rushfields	Independent	F	e	0	0	0	0	1	0	0	1	0	1	0	0	0	1	0	0	0	0	1	0	1	1	0	0	0	0	1	1	0	0	1	0	1	0	0	0	1	1	1	0	0	1	0
15/09/2018	VW	R14	Rushfields	Independent	M	a	1	0	0	0	0	0	1	0	0	1	0	0	0	0	0	1	0	0	0	1	0	0	0	1	1	1	0	1	0	0	1	0	1	0	0	0	1	0	0	1	0	1	0
15/09/2018	VW	R15	Rushfields	Independent	F	e	0	0	0	0	1	0	0	1	0	1	0	0	1	1	1	0	1	0	0	0	1	0	0	1	0	0	1	1	0	0	1	0	1	0	0	0	1	1	1	1	0	1	0
15/09/2018	VW	R16	Rushfields	Independent	F	d	0	0	0	1	0	0	0	1	0	1	0	0	0	0	0	1	0	1	0	0	0	1	1	1	0	0	0	0	1	0	1	0	1	0	0	0	1	1	0	0	0	1	0
15/09/2018	VW	R17	Rushfields	Independent	F	d	0	0	0	1	0	0	0	1	0	1	0	0	1	0	0	0	1	0	0	0	0	0	1	1	0	0	1	1	0	0	1	0	1	0	0	0	1	1	0	1	0	1	0
15/09/2018	VW	R18	Rushfields	Independent	M	f	0	0	0	0	0	1	1	0	0	1	0	0	1	0	0	1	1	0	0	0	1	0	0	1	0	0	0	1	0	0	1	0	1	0	0	0	0	1	0	0	0	1	0
15/09/2018	VW	R19	Rushfields	Independent	F	e	0	0	0	0	1	0	0	1	0	0	0	1	0	0	0	1	0	0	0	1	0	0	1	0	1	0	1	1	0	0	1	0	1	0	0	0	1	0	0	0	0	1	0
15/09/2018	VW	R20	Rushfields	Independent	F	f	0	0	0	0	0	1	0	1	0	0	1	0	1	0	0	1	0	0	0	1	1	1	0	1	0	1	0	1	0	0	1	0	1	0	0	0	0	1	0	0	0	1	0
15/09/2018	VW	R21	Rushfields	Independent	M	f	0	0	0	0	0	1	1	0	0	1	0	0	0	1	0	0	1	0	0	0	0	0	1	0	0	1	1	1	0	0	1	0	1	0	0	0	1	0	1	0	0	1	0
15/09/2018	VW	R22	Rushfields	Independent	F	e	0	0	0	0	1	0	0	1	0	1	0	0	1	0	1	1	1	0	0	0	0	1	0	0	0	1	1	1	0	0	1	0	1	0	0	0	0	1	1	1	0	1	0
15/09/2018	VW	R23	Rushfields	Independent	F	a	1	0	0	0	0	0	0	1	0	1	0	0	1	0	0	0	1	0	0	0	1	1	1	0	0	0	0	1	0	0	1	0	1	0	0	0	0	0	0	0	1	1	0
15/09/2018	VW	R24	Rushfields	Independent	F	e	0	0	0	0	1	0	0	1	0	1	0	0	1	0	0	0	1	0	0	0	1	1	0	1	0	0	0	1	0	0	1	0	1	0	0	1	1	1	1	1	0	1	0
15/09/2018	VW	R25	Rushfields	Independent	F	f	0	0	0	0	0	1	0	1	0	1	0	0	1	0	0	0	1	0	1	0	1	1	0	0	0	1	1	1	0	0	1	0	1	0	0	0	0	0	1	0	0	1	0
15/09/2018	VW	R26	Rushfields	Independent	M	f	0	0	0	0	0	1	1	0	0	1	0	0	1	0	0	0	0	1	0	0	0	0	0	0	0	1	0	1	0	0	1	0	1	0	0	0	0	0	0	0	1	1	0
15/09/2018	VW	R27	Rushfields	Independent	F	f	0	0	0	0	0	1	0	1	0	1	0	0	1	0	0	0	1	0	0	0	1	1	0	0	1	0	0	1	0	0	1	0	1	0	0	0	1	1	1	0	0	1	0
15/09/2018	VW	R28	Rushfields	Independent	F	e	0	0	0	0	1	0	0	1	0	1	0	0	1	1	1	1	0	0	1	0	1	1	0	1	0	0	0	1	0	0	1	0	1	0	0	1	1	1	1	1	0	1	0
15/09/2018	VW	R29	Rushfields	Independent	F	f	0	0	0	0	0	1	0	1	0	1	1	0	0	0	1	1	1	0	0	0	1	1	1	1	0	1	1	1	0	0	1	0	1	0	0	0	1	1	1	0	0	1	0
15/09/2018	VW	R30	Rushfields	Independent	F	e	0	0	0	0	1	0	0	1	0	1	0	0	1	0	0	1	1	0	0	0	1	1	0	1	0	0	0	1	0	0	1	0	1	0	0	0	1	1	0	0	0	1	0
21/08/2018	VW	S21	Stavertons	Independent	M	e	0	0	0	0	1	0	1	0	0	1	0	0	0	0	0	1	1	0	0	0	1	0	1	0	0	0	1	1	0	0	1	0	1	0	0	0	1	1	0	1	0	1	0
21/08/2018	VW	S4	Stavertons	Independent	F	d	0	0	0	1	0	0	0	1	0	1	0	0	1	0	0	0	1	0	0	0	1	0	0	0	1	1	0	1	0	0	1	0	1	0	0	0	1	1	0	1	0	1	0
21/08/2018	VW	S13	Stavertons	Independent	F	f	0	0	0	0	0	1	0	1	0	1	0	0	1	0	0	0	1	0	0	0	1	0	0	1	0	1	0	1	0	0	1	0	1	0	0	0	1	1	1	1	0	1	0
21/08/2018	VW	S8	Stavertons	Independent	F	b	0	1	0	0	0	0	0	1	0	1	0	0	1	0	0	0	1	0	0	0	1	0	0	1	0	1	0	1	0	0	1	0	1	0	0	1	1	1	1	1	0	1	0
21/08/2018	VW	S9	Stavertons	Independent	F	c	0	0	1	0	0	0	0	1	0	1	0	0	1	0	0	1	1	0	0	0	1	0	1	1	0	0	0	1	0	0	1	0	1	0	0	1	1	1	1	0	0	1	0
21/08/2018	VW	S2	Stavertons	Independent	F	f	0	0	0	0	0	1	0	1	0	1	0	0	1	0	0	0	1	0	0	0	1	0	0	0	0	1	1	1	0	0	1	0	1	0	0	0	0	0	1	0	0	1	0
21/08/2018	VW	S1	Stavertons	Independent	F	d	0	0	0	1	0	0	0	1	0	1	0	0	1	1	0	0	1	0	0	0	1	0	0	1	1	0	0	1	0	0	1	0	1	0	0	1	1	1	1	1	0	1	0
21/08/2018	VW	S7	Stavertons	Independent	F	d	0	0	0	1	0	0	0	1	0	1	0	0	1	0	0	0	1	0	0	0	1	0	0	1	0	0	1	1	0	0	1	0	1	0	0	0	1	1	1	1	0	1	0
21/08/2018	VW	S10	Stavertons	Independent	F	e	0	0	0	0	1	0	0	1	0	1	0	0	1	0	0	0	1	0	0	0	1	0	0	0	1	0	1	1	0	0	1	0	1	0	0	1	0	0	1	0	0	1	0
21/08/2018	VW	S15	Stavertons	Independent	F	f	0	0	0	0	0	1	0	1	0	1	0	0	0	0	0	1	1	0	0	0	1	1	0	0	0	0	1	1	0	0	1	0	1	0	0	0	0	1	0	0	0	1	0
21/08/2018	VW	S16	Stavertons	Independent	F	f	0	0	0	0	0	1	0	1	0	1	0	0	0	0	0	1	1	0	0	0	1	1	0	0	0	0	1	1	0	0	1	0	1	0	0	0	0	1	0	0	0	1	0
21/08/2018	VW	S14	Stavertons	Independent	F	e	0	0	0	0	1	0	0	1	0	1	1	0	1	0	0	0	1	0	0	0	0	1	0	0	1	0	1	1	0	0	1	0	1	0	0	1	1	1	1	0	0	1	0
21/08/2018	VW	S11	Stavertons	Independent	F	e	0	0	0	0	1	0	0	1	0	1	0	0	0	0	0	1	1	0	0	0	1	1	0	0	0	1	0	1	0	0	1	0	1	0	0	0	1	1	1	1	0	1	0
21/08/2018	VW	S25	Stavertons	Independent	F	f	0	0	0	0	0	1	0	1	0	1	0	0	1	0	0	0	1	0	0	0	1	1	0	0	0	0	1	1	0	0	1	0	0	0	1	0	1	1	1	0	0	1	0
21/08/2018	VW	S3	Stavertons	Independent	F	e	0	0	0	0	1	0	0	1	0	1	0	0	1	1	0	0	1	0	0	0	1	0	0	0	1	0	1	1	0	0	1	0	1	0	0	0	1	1	1	0	0	1	0
21/08/2018	VW	S23	Stavertons	Independent	F	e	0	0	0	0	1	0	0	1	0	1	0	0	1	1	0	0	1	0	0	0	1	0	0	1	0	0	1	1	0	0	1	0	1	0	0	0	1	1	1	1	0	1	0
21/08/2018	VW	S16	Stavertons	Independent	F	f	0	0	0	0	0	1	0	1	0	1	0	0	0	0	0	1	1	0	0	0	1	0	0	1	1	0	0	1	0	0	1	0	1	0	0	0	1	1	1	1	0	1	0
21/08/2018	VW	S20	Stavertons	Independent	F	e	0	0	0	0	1	0	0	1	0	1	0	0	1	1	0	0	0	0	1	0	0	1	0	1	0	0	1	1	0	0	1	0	1	0	0	0	0	0	1	0	0	1	0
21/08/2018	VW	S24	Stavertons	Independent	F	f	0	0	0	0	0	1	0	1	0	1	1	0	1	1	0	0	1	0	0	0	1	0	0	0	1	0	1	1	0	0	1	0	1	0	0	0	0	0	1	1	0	1	0
21/08/2018	VW	S25	Stavertons	Independent	F	f	0	0	0	0	0	1	0	1	0	1	0	0	0	1	1	0	1	0	0	0	0	1	0	1	0	0	1	1	0	0	1	0	1	0	0	0	1	1	1	1	0	1	0
21/08/2018	VW	S19	Stavertons	Independent	F	f	0	0	0	0	0	1	0	1	0	1	0	0	1	0	1	0	0	0	0	1	0	1	0	1	0	1	0	1	0	0	1	0	1	0	0	1	0	1	1	0	0	1	0
21/08/2018	VW	S27	Stavertons	Independent	F	f	0	0	0	0	0	1	0	1	0	1	0	0	0	0	0	1	1	0	0	0	1	0	0	0	0	1	1	1	0	0	1	0	1	0	0	1	1	1	1	0	0	1	0
21/08/2018	VW	S28	Stavertons	Independent	F	d	0	0	0	1	0	0	0	1	0	1	0	0	1	0	0	1	1	0	0	0	0	1	0	1	0	0	1	1	0	0	1	0	1	0	0	1	1	1	1	1	0	1	0
21/08/2018	VW	S17	Stavertons	Independent	F	d	0	0	0	1	0	0	0	1	0	1	0	0	1	0	0	0	0	1	0	0	0	1	1	1	0	0	0	1	0	0	1	0	1	0	0	1	1	1	0	1	0	1	0
21/08/2018	VW	S6	Stavertons	Independent	F	f	0	0	0	0	0	1	0	1	0	1	0	0	0	0	1	0	1	0	0	0	0	0	1	0	1	0	0	1	0	0	1	0	1	0	0	0	1	1	0	0	0	1	0
21/08/2018	VW	S18	Stavertons	Independent	M	f	0	0	0	0	0	1	1	0	0	1	0	0	0	0	0	1	0	0	1	0	0	1	0	0	0	0	0	1	0	0	1	0	1	0	0	0	0	1	0	0	0	1	0
21/08/2018	VW	S21	Stavertons	Independent	M	f	0	0	0	0	0	1	1	0	0	1	0	0	1	0	1	0	1	0	0	0	0	1	0	0	0	0	0	1	0	0	1	0	1	0	0	0	1	1	0	0	0	1	0
21/08/2018	VW	S5	Stavertons	Independent	M	d	0	0	0	1	0	0	1	0	0	1	0	0	1	0	1	0	1	0	0	0	1	1	0	0	1	0	0	1	0	0	1	0	1	0	0	0	1	1	0	0	0	1	0
21/08/2018	VW	SX	Stavertons	Independent	F	e	0	0	0	0	1	0	0	1	0	1	0	0	1	0	0	1	1	0	0	0	0	1	0	1	1	0	0	1	0	0	1	0	1	0	0	0	1	1	0	1	0	1	0
21/08/2018	VW	SY	Stavertons	Independent	F	f	0	0	0	0	0	1	0	1	0	1	0	0	1	0	1	1	1	0	0	0	1	1	0	0	0	0	1	1	0	0	1	0	1	0	0	0	1	1	0	0	0	1	0
[truncated: 17 more columns]
